# Supplementary material for: Common variations in ALG9 are not associated with bipolar I disorder: a family-based study
Source: Behav Brain Funct. 2006 Jul 21;2:25. doi: 10.1186/1744-9081-2-25 (PMC1569366; doi:10.1186/1744-9081-2-25)
Supplement: Additional File 1 [file 1744-9081-2-25-S1.xls]

## Sheet: Table 4
Table 4
SNP haplotypes of ALG9 in HapMap database
SNP No. (3'-to-5')	1	2	3	4	5	6	7	8	9	10	11	12	13	14	15	16	17	18	19
refSNP ID	rs625477	rs11214003	rs648544	rs582465	rs11823089	rs631318	rs4935811	rs673679	rs1633471	rs645411	rs623491	rs10502149	rs10502150	rs1346180	rs609007	rs7350509	rs10502151	rs4936786	rs673526	Frequency (%)
Distance	111199335	111200213	111203777	111206234	111211188	111215344	111216911	111224449	111227980	111232139	111238918	111245035	111245446	111253219	111257242	111260854	111261782	111264876	111271792
																	V289I
Haplotypes
HMA1	T	C	C	C	A	A	C	C	A	T	C	T	T	G	C	C	C (V289)	C	A	25
HMA1a	.	.	.	.	.	.	.	.	.	.	.	.	.	.	.	.	.	.	G	20
HMA2	A	A	T	T	G	T	T	T	G	C	T	.	.	C	T	.	.	T	.	17
HMA2a	A	A	T	T	G	T	T	T	G	C	T	.	.	C	T	T	.	T	.	11
HMB1	A	.	T	T	.	T	.	T	G	C	T	C	C	.	T	.	T (I289)	T	.	23
Periods denote that the identical alleles when compared to the HMA1 haplotype
